# Supplementary material for: Substrate-specific effects of natural genetic variation on proteasome activity
Source: PLoS Genet. 2023 May 1;19(5):e1010734. doi: 10.1371/journal.pgen.1010734 (PMC10174532; doi:10.1371/journal.pgen.1010734)
Supplement: S1 Table — (XLSX) [file pgen.1010734.s001.xlsx]

## Sheet: Sheet1
Reporter	QTL	Chromosome	LOD	AFD	Peak.Position	Left.Index	Right.Index	promoter_variants	terminator_variants	synonymous_variants	missense_variants	nonsense_variants	genes_in_QTL
ODC_TFT	IIa	2	9.76	0.1	69800	32850	107100	21	12	33	0	2	YBL100C; ATP1; BNA4; BRN1; YBL096C; MRX3; YBL094C; ROX3; RPL32; SCS22; MAP2; MRP21; AVT5; TEL1; RPL23A; YBL086C; BOI1; CDC27; YBL083C; ALG3; YBL081W; PET112; NUP170; ATG8; YBL077W; ILS1; SSA3; AAR2; YBL073W; RPS8A; YBL071C-B; KTI11; YBL071C; YBL070C; AST1; YBL068W-A; PRS4; UBP13; SEF1; YBL065W; PRX1; KIP1; YBL062W; SKT5
ODC_TFT	IIb	2	7.13	-0.12	418100	358850	462650	113	118	275	0	14	ORC2; TRM7; YBR062C; YBR063C; YBR064W; ECM2; NRG2; TIP1; BAP2; TAT1; ALG14; YBR071W; HSP26; YBR072C-A; RDH54; PFF1; ECM8; YBR076C-A; SLM4; ECM33; RPG1; SEC18; SPT7; UBC4; TEC1; MIS1; RPL19A; AAC3; YBR085C-A; IST2; RFC5; POL30; YBR089W; NHP6B; YBR090C; TIM12; PHO3; PHO5; PBY1; RXT2; YBR096W; VPS15; MMS4; YBR099C; FES1; EXO84; SIF2; YBR103C-A; YMC2; VID24; PHO88; IML3; AIM3; CMD1; YBR109W-A; ALG1; …
ODC_TFT	IVa	4	5.64	-0.1	85150	30400	127400	86	81	217	0	11	AIM6; PHO13; YPD1; GYP7; MFG1; OST4; BRE4; PTP1; SSB1; YDL228C; HO; GCS1; SHS1; WHI4; HBT1; FMP45; YDL221W; CDC13; DTD1; YDL218W; TIM22; RRI1; GDH2; PRR2; NOP6; SHR3; YDL211C; UGA4; CWC2; NHP2; GLE1; YDL206W; HEM3; RTN2; ACK1; MRPL11; TRM8; MGT1; YDL199C; GGC1; ASF2; YDL196W; SEC31; SNF3; NUS1; ARF1; RPL35A; UFD2; RBS1; PPH22; YDL187C; YDL186W; YDL185C-A; VMA1
ODC_TFT	V	5	12.83	-0.15	291350	247700	325650	35	30	27	0	8	ISD11; TPA1; RSM18; JHD1; HOM3; PIC2; YER053C-A; GIP2; HIS1; FCY2; RPL34A; HMF1; PET117; PCL6; FCY21; FCY22; CEM1; GPP2; THO1; VHR2; ICL1; RRT13; YER066C-A; RGI1; YER067C-A; MOT2; YER068C-A; ARG5; 6; RNR1; TDA2; VTC1; ALD5; RPS24A; YOS1; PTP3; YER076C; YER076W-A; MRX1; ICP55; YER078W-A; YER079W; YER079C-A; AIM9; SER3; UTP7
ODC_TFT	VIIa	7	8.14	-0.15	20000	0	52800	80	53	93	0	1	COS12; YGL262W; PAU11; YGL260W; YPS5; YGL258W-A; VEL1; MNT2; ADH4; ZRT1; FZF1; HXK2; RTG2; HFM1; RMR1; ZIP2; PDE1; BRR6; RAI1; GUS1; RTF1; TAD1; YGL242C; KAP114; DOC1; YGL239C; CSE1; HAP2
ODC_TFT	VIIb	7	28.74	0.23	409000	390050	431700	31	31	62	0	0	YBP2; PKP2; RAD6; GEP7; SDS23; OLE1; ERV14; PRM8; YGL052W; MST27; TYW3; TIF4632; RPT6; ALG13; RIM8; RNA15; DST1; YGL042C; YGL041C-B; YGL041W-A; YGL041C; HEM2; YGL039W; OCH1; PNC1; YGL036W; MIG1
ODC_TFT	X	10	16.36	0.18	666850	649350	691550	6	14	41	0	0	IBA57; RPS5; YJR124C; ENT3; VPS70; RSF2; YJR128W; EFM3; STR2; MNS1; NMD5; XPT1; SGM1; MCM22; TIM8; TTI2; MET5; IML1; HOM6; HIR3; YJR140W-A
ODC_TFT	XII	12	8.13	0.11	768150	666200	846700	300	246	631	0	23	VPS63; YPT6; TMA7; RED1; RPS28B; YLR264C-A; NEJ1; PDR8; BOP2; SEC22; YLR269C; DCS1; CMG1; YCS4; PIG1; MCM5; SMD2; DBP9; YSH1; YLR278C; YLR279W; YLR280C; YLR281C; YLR282C; YLR283W; ECI1; NNT1; YLR285C-A; CTS1; YLR286W-A; YLR287C; RPS30A; MEC3; GUF1; COQ11; GCD7; SEC72; GSP1; YLR294C; ATP14; YLR296W; YLR297W; YHC1; ECM38; YLR299C-A; EXG1; HRI1; YLR302C; MET17; ACO1; STT4; UBC12; CDA1; YLR307C-A; CD…
ODC_TFT	XIIIa	13	18.96	0.19	47800	25200	75850	48	32	102	0	2	YML122C; GTR1; NDI1; YML119W; NGL3; NAB6; YML116W-A; ATR1; VAN1; TAF8; DAT1; CTK3; BUL2; COQ5; ZDS2; YML108W; PML39; URA5; SEC65; MDM1; NUP188; CAC2; YML101C-A; CUE4; YML100W-A; TSL1; YML099W-A; ARG81
ODC_TFT	XIIIb	13	7.96	0.13	410900	377350	450100	75	56	144	0	0	FAR3; YMR052C-A; STB2; STV1; BUB2; AAC1; YMR057C; FET3; SEN15; SAM37; RNA14; ARG7; RIM9; AEP1; KAR5; SOV1; UBX4; AVO2; NAT4; MOT3; TVP18; ABF2; IRC21; SDD2; RCO1; YMR075C-A; PDS5; VPS20; CTF18; SEC14; NAM7; ISF1; YMR082C; ADH3; YMR084W; YMR085W; SEG1; YMR086C-A; YMR087W; VBA1; YTA12; YMR090W; NPL6
ODC_TFT	XIVa	14	8.81	-0.11	441750	381400	501600	73	40	122	0	5	NRK1; TEP1; FAR11; SPC98; ESBP6; NAF1; NMA111; YNL122C; TOM70; YNL120C; NCS2; DCP2; MLS1; DMA2; YNL115C; YNL114C; RPC19; DBP2; CYB5; NOP15; YNL109W; YNL108C; YAF9; INP52; RRT16; LEU4; YNL103W-A; MET4; POL1; AVT4; MIC27; OCA1; RAS2; YNL097C-B; PHO23; YNL097W-A; RPS7B; YNL095C; APP1; YPT53; YNL092W; NST1; RHO2; YNL089C; TOP2; TCB2; SNN1; MKT1; END3; SAL1; PMS1; SWS2; EOS1; TPM1; NIS1; APJ1; MKS1; I…
Rpn4_TFT	IVb	4	12.64	-0.13	240600	213200	309150	140	84	273	0	18	RGT2; ARF2; RPL35B; RDI1; PPH21; RPL41B; SRF1; CDC53; LYS21; STF1; RPP1B; YDL129W; VCX1; PCL2; CDC48; HNT1; YDL124W; SNA4; UBP1; YDL121C; YFH1; HEM25; YDL118W; CYK3; NUP84; IWR1; YDL114W-A; YDL114W; ATG20; TRM3; RRP42; TMA17; YDL109C; KIN28; MSS2; PHO2; NSE4; QRI7; QRI1; POL3; DUN1; GET3; BUG1; SNU23; RPN6; OPI6; PMT1; YDL094C; PMT5; SRP14; UBX3; RAM1; NUR1; ASM4; LUC7; YDL086W; YDL086C-A; YDL085…
Rpn4_TFT	V	5	10.09	-0.13	259650	218250	294900	66	55	90	0	7	YER034W; EDC2; ARB1; PHM8; KRE29; FMP49; HVG1; YER039C-A; GLN3; YEN1; MXR1; SAH1; ERG28; MEI4; ACA1; SPO73; YER046W-A; SAP1; CAJ1; ISD11; TPA1; RSM18; JHD1; HOM3; PIC2; YER053C-A; GIP2; HIS1; FCY2; RPL34A; HMF1; PET117; PCL6; FCY21; FCY22; CEM1; GPP2; THO1; VHR2; ICL1; RRT13; YER066C-A; RGI1; YER067C-A; MOT2
Rpn4_TFT	VIIa	7	10.21	-0.15	88550	53550	141350	106	102	293	0	1	MTO1; YGL235W; ADE5; 7; SEC15; TAN1; EMC4; YGL230C; SAP4; SHE10; VID30; OST5; MTC3; VRG4; SDT1; COG1; EDC1; NIF3; BOL2; MDM34; YGL218W; YGL217C; KIP3; CLG1; YGL214W; SKI8; VAM7; NCS6; YPT32; MIG2; SIP2; SPT16; CHC1; POX1; YGL204C; KEX1; ARO8; MCM6; EMP24; YGL199C; YIP4; MDS3; DSD1; GCN1; YGL194C-A; HOS2
Rpn4_TFT	VIIc	7	6.8	-0.11	882500	840650	926150	63	131	237	0	12	MSM1; YIP1; RBG2; CBP4; YGR174W-A; ERG1; YGR176W; ATF2; PBP1; OKP1; RNR4; TIM13; YGR182C; QCR9; UBR1; TYS1; TFG1; HGH1; BUB1; CRH1; YGR190C; HIP1; TDH3; PDX1; XKS1; SKI6; FYV8; SNG1; YPP1; PMT6; ELP2; YGR201C; PCT1; YCH1; ADE3; YGR204C-A; TDA10; MVB12; CIR1; SER2; TRX2; YGR210C; ZPR1; SLI1; RTA1; RPS0A; RSM27; GPI1; CCH1
Rpn4_TFT	XII	12	40.11	0.23	672850	661800	685750	39	44	77	0	0	HSP60; LCB5; VPS63; YPT6; TMA7; RED1; RPS28B; YLR264C-A; NEJ1; PDR8; BOP2; SEC22; YLR269C; DCS1; CMG1; YCS4
Rpn4_TFT	XIVb	14	16.58	0.15	544150	497300	574600	95	37	106	0	2	YNL067W-A; YNL067W-B; RPL9B; SUN4; AQR1; YDJ1; MTQ1; GCD10; NOP2; ARP5; YNL058C; YNL057W; OCA2; POR1; VAC7; MSG5; COX5A; COG5; YNL050C; SFB2; ALG11; SLM2; YNL046W; LAP2; YIP3; YNL043C; YNL042W-B; BOP3; COG6; YNL040W; BDP1; GPI15; IDH1; NCE103; YNL035C; YNL034W; YNL033W; SIW14
Rpn4_TFT	XV	15	30	-0.22	167400	142600	186200	101	39	196	0	3	TRM10; YPQ1; SPO21; MSH2; HAL9; MPD2; DUF1; MHF1; ADH1; YOL085W-A; YOL085C; PHM7; ATG34; YOL083C-A; ATG19; IRA2; REX4; YOL079W; AVO1; ATP19; BRX1
