# Supplementary material for: Substrate-specific effects of natural genetic variation on proteasome activity
Source: PLoS Genet. 2023 May 1;19(5):e1010734. doi: 10.1371/journal.pgen.1010734 (PMC10174532; doi:10.1371/journal.pgen.1010734)
Supplement: S2 Table — (XLSX) [file pgen.1010734.s002.xlsx]

## Sheet: Sheet1
Ubiquitin System Causal Gene	Function	Chromosome	Location	N-end Rule QTL Allelic Effect	Peak Position of Proteasome Activity QTLs within 100 kb	Proteasome Activity QTL Allelic Effect
UBC6	E2 ubiquitin conjugating enzyme	V	359562..360314	RM allele increases N-end Rule activity	275500	RM allele decreases proteasome activity
UBR1	E3 ubiquitin ligase	VII	859901..865753	RM allele increases N-end Rule activity	882500	RM allele decreases proteasome activity
DOA10	E3 ubiquitin ligase	IX	296050..300009	RM allele increases N-end Rule activity	n / a	n / a
NTA1	N-terminal amidase	X	553476..554849	RM allele increases N-end Rule activity	n / a	n / a
