# Supplementary material for: Substrate-specific effects of natural genetic variation on proteasome activity
Source: PLoS Genet. 2023 May 1;19(5):e1010734. doi: 10.1371/journal.pgen.1010734 (PMC10174532; doi:10.1371/journal.pgen.1010734)
Supplement: S3 Table — List of plasmids used in the study. (XLSX) [file pgen.1010734.s003.xlsx]

## Sheet: Sheet1
Plasmid Number	Plasmid Name	Plasmid Description and Use
BFA0215	Rpn4 TFT plasmid	Plasmid containing the Rpn4 ubiquitin-independent degron fused to the superfolder GFP (sfGFP) / mCherry tandem fluorescent timer (TFT) driven by the S. cerevisiae TDH3 promoter. Contains the AmpR and KanMX selection modules and the ColE1 origin. Constructed using BFA001 (Addgene #35121) as the plasmid backbone.
BFA0216	ODC TFT plasmid	Plasmid containing the ornithine decarboxylase (ODC) ubiquitin-independent degron fused to the sfGFP / mCherry TFT driven by the S. cerevisiae TDH3 promoter. Contains the AmpR and KanMX selection modules and the ColE1 origin. Constructed using BFA001 (Addgene #35121) as the plasmid backbone.
BFA0224	His3 CRISPR-swap plasmid	Plasmid containing a CRISPR-Cas9 guide RNA (gRNA) targeting the NatMX selectable marker. Contains the AmpR and His3 selectable markers, the ColE1 origin, and the Cas9 gene driven by the S. cerevisiae TDH3 promoter. Constructed using BFA0055 (Addgene #131774) as the plasmid backbone.
BFA0242	RPT6 gRNA 1 plasmid	Plasmid containing a gRNA targeting RPT6, used for editing the RPT6 -175 locus. Contains the AmpR and His3 selectable markers, the ColE1 origin, and the Cas9 gene driven by the S. cerevisiae TDH3 promoter. Constructed using BFA0224 as the plasmid backbone.
BFA0243	RPT6 gRNA 2 plasmid	Plasmid containing a gRNA targeting RPT6, used for editing the RPT6 -175 locus. Contains the AmpR and His3 selectable markers, the ColE1 origin, and the Cas9 gene driven by the S. cerevisiae TDH3 promoter. Constructed using BFA0224 as the plasmid backbone.
BFA0263	RPT6pr mNeon-tagged RPT6 overexpression plasmid	Plasmid containing the BY allele of RPT6 driven by the RPT6 promoter. RPT6 is N-terminally tagged with the mNeon fluorescent protein. Also contains the CEN / ARS replication origin, the AmpR and NatMX selectable markers, and the ADH1 terminator. Constructed using BFA001 (Addgene #35121) as the plasmid backbone.
BFA0264	ACT1pr mNeon-tagged RPT6 overexpression plasmid	Plasmid containing the BY allele of RPT6 driven by the ACT1 promoter. RPT6 is N-terminally tagged with the mNeon fluorescent protein. Also contains the CEN / ARS replication origin, the AmpR and NatMX selectable markers, and the ADH1 terminator. Constructed using BFA001 (Addgene #35121) as the plasmid backbone.
BFA0267	RPT6pr RPT6 overexpression plasmid	Plasmid containing the BY allele of RPT6 driven by the RPT6 promoter. Also contains the CEN / ARS replication origin, the AmpR and NatMX selectable markers, and the ADH1 terminator. Constructed using BFA001 (Addgene #35121) as the plasmid backbone.
BFA0268	ACT1pr RPT6 overexpression plasmid	Plasmid containing the BY allele of RPT6 driven by the ACT1 promoter. Also contains the CEN / ARS replication origin, the AmpR and NatMX selectable markers, and the ADH1 terminator. Constructed using BFA001 (Addgene #35121) as the plasmid backbone.
BFA0271	Empty vector control plasmid	Empty vector control plasmid containing the CEN / ARS replication origin and Ampr and NatMX selectable markers. Constructed using BFA001 (Addgene #35121) as the plasmid backbone.
