# Supplementary material for: Substrate-specific effects of natural genetic variation on proteasome activity
Source: PLoS Genet. 2023 May 1;19(5):e1010734. doi: 10.1371/journal.pgen.1010734 (PMC10174532; doi:10.1371/journal.pgen.1010734)
Supplement: S4 Table — List of yeast strains used in the study. (XLSX) [file pgen.1010734.s004.xlsx]

## Sheet: Sheet1
Strain Number	Strain Name	Strain Genotype	Use
YFA0040	BY	MATa his3∆ ho∆	strain construction
YFA0039	RM	MAT⍺ can1∆::STE2pr-SpHIS5 his3∆::NatMX AMN1-BY ho∆::HphMX URA3-FY	strain construction
YFA0428	BY rpn4∆	MATa his3∆ ho∆ rpn4Δ::NatMX	strain construction
YPFA0251	BY ODC TFT	MATa his3∆ ho∆ lyp1Δ::KanMX	reporter characterization
YPFA0252	BY Rpn4 TFT	MATa his3∆ ho∆ lyp1Δ::KanMX	reporter characterization
YPFA0253	RM ODC TFT	MAT⍺ can1∆::STE2pr-SpHIS5 his3∆::NatMX AMN1-BY ho∆::HphMX URA3-FY lyp1Δ::KanMX	reporter characterization
YPFA0254	RM Rpn4 TFT	MAT⍺ can1∆::STE2pr-SpHIS5 his3∆::NatMX AMN1-BY ho∆::HphMX URA3-FY lyp1Δ::KanMX	reporter characterization
YPFA0255	BY rpn4∆ ODC TFT	MATa his3∆ ho∆ rpn4Δ::NatMX lyp1Δ::KanMX	reporter characterization
YPFA0256	BY rpn4∆ Rpn4 TFT	MATa his3∆ ho∆ rpn4Δ::NatMX lyp1Δ::KanMX	reporter characterization
YFA1563	BY RPT6 -175 BY	MATa his3∆ ho∆ RPT6 -175 BY gRNA 1 edited	strain construction
YFA1567	BY RPT6 -175 BY	MATa his3∆ ho∆ RPT6 -175 BY gRNA 2 edited	strain construction
YFA1565	BY RPT6 -175 RM	MATa his3∆ ho∆ RPT6 -175 RM gRNA 1 edited	strain construction
YFA1564	BY RPT6 -175 RM	MATa his3∆ ho∆ RPT6 -175 RM gRNA 2 edited	strain construction
YPFA0531	BY RPT6 -175 BY ODC TFT	MATa his3∆ ho∆ RPT6 -175 BY gRNA 1 edited lyp1Δ::KanMX	fine-mapping
YPFA0532	BY RPT6 -175 BY ODC TFT	MATa his3∆ ho∆ RPT6 -175 BY gRNA 2 edited lyp1Δ::KanMX	fine-mapping
YPFA0533	BY RPT6 -175 RM ODC TFT	MATa his3∆ ho∆ RPT6 -175 RM gRNA 1 edited lyp1Δ::KanMX	fine-mapping
YPFA0534	BY RPT6 -175 RM ODC TFT	MATa his3∆ ho∆ RPT6 -175 RM gRNA 2 edited lyp1Δ::KanMX	fine-mapping
YPFA0541	BY RPT6 -175 BY Rpn4 TFT	MATa his3∆ ho∆ RPT6 -175 BY gRNA 1 edited lyp1Δ::KanMX	fine-mapping
YPFA0542	BY RPT6 -175 BY Rpn4 TFT	MATa his3∆ ho∆ RPT6 -175 BY gRNA 2 edited lyp1Δ::KanMX	fine-mapping
YPFA0543	BY RPT6 -175 RM Rpn4 TFT	MATa his3∆ ho∆ RPT6 -175 RM gRNA 1 edited lyp1Δ::KanMX	fine-mapping
YPFA0544	BY RPT6 -175 RM Rpn4 TFT	MATa his3∆ ho∆ RPT6 -175 RM gRNA 2 edited lyp1Δ::KanMX	fine-mapping
YPFA0551	BY RPT6 -175 BY Pro TFT	MATa his3∆ ho∆ RPT6 -175 BY gRNA 1 edited lyp1Δ::KanMX	fine-mapping
YPFA0552	BY RPT6 -175 BY Pro TFT	MATa his3∆ ho∆ RPT6 -175 BY gRNA 2 edited lyp1Δ::KanMX	fine-mapping
YPFA0553	BY RPT6 -175 RM Pro TFT	MATa his3∆ ho∆ RPT6 -175 RM gRNA 1 edited lyp1Δ::KanMX	fine-mapping
YPFA0554	BY RPT6 -175 RM Pro TFT	MATa his3∆ ho∆ RPT6 -175 RM gRNA 2 edited lyp1Δ::KanMX	fine-mapping
YPFA0561	BY RPT6 -175 BY Ser TFT	MATa his3∆ ho∆ RPT6 -175 BY gRNA 1 edited lyp1Δ::KanMX	fine-mapping
YPFA0562	BY RPT6 -175 BY Ser TFT	MATa his3∆ ho∆ RPT6 -175 BY gRNA 2 edited lyp1Δ::KanMX	fine-mapping
YPFA0563	BY RPT6 -175 RM Ser TFT	MATa his3∆ ho∆ RPT6 -175 RM gRNA 1 edited lyp1Δ::KanMX	fine-mapping
YPFA0564	BY RPT6 -175 RM Ser TFT	MATa his3∆ ho∆ RPT6 -175 RM gRNA 2 edited lyp1Δ::KanMX	fine-mapping
YPFA0571	BY RPT6 -175 BY Thr TFT	MATa his3∆ ho∆ RPT6 -175 BY gRNA 1 edited lyp1Δ::KanMX	fine-mapping
YPFA0572	BY RPT6 -175 BY Thr TFT	MATa his3∆ ho∆ RPT6 -175 BY gRNA 2 edited lyp1Δ::KanMX	fine-mapping
YPFA0573	BY RPT6 -175 RM Thr TFT	MATa his3∆ ho∆ RPT6 -175 RM gRNA 1 edited lyp1Δ::KanMX	fine-mapping
YPFA0574	BY RPT6 -175 RM Thr TFT	MATa his3∆ ho∆ RPT6 -175 RM gRNA 2 edited lyp1Δ::KanMX	fine-mapping
YPFA0581	BY RPT6 -175 BY Trp TFT	MATa his3∆ ho∆ RPT6 -175 BY gRNA 1 edited lyp1Δ::KanMX	fine-mapping
YPFA0582	BY RPT6 -175 BY Trp TFT	MATa his3∆ ho∆ RPT6 -175 BY gRNA 2 edited lyp1Δ::KanMX	fine-mapping
YPFA0583	BY RPT6 -175 RM Trp TFT	MATa his3∆ ho∆ RPT6 -175 RM gRNA 1 edited lyp1Δ::KanMX	fine-mapping
YPFA0584	BY RPT6 -175 RM Trp TFT	MATa his3∆ ho∆ RPT6 -175 RM gRNA 2 edited lyp1Δ::KanMX	fine-mapping
YPFA0590	BY RPT6 -175 BY mNeon RPT6	MATa his3∆ ho∆ RPT6 -175 BY rpt6Δ::mNeon RPT6 KanMX	fine-mapping
YPFA0591	BY RPT6 -175 RM mNeon RPT6	MATa his3∆ ho∆ RPT6 -175 RM rpt6Δ::mNeon RPT6 KanMX	fine-mapping
YPFA0592	BY ALG13 -175 BY mNeon ALG13	MATa his3∆ ho∆ ALG13 -175 BY ALG13Δ::mNeon ALG13 KanMX	fine-mapping
YPFA0593	BY ALG13 -175 RM mNeon ALG13	MATa his3∆ ho∆ ALG13 -175 RM ALG13Δ::mNeon ALG13 KanMX	fine-mapping
YPFA0600	BY mNeon RPT6 RPT6pr RPT6 plasmid OE	MATa his3∆ ho∆ RPT6 -175 BY rpt6Δ::mNeon RPT6 KanMX; harbors plasmid BFA0263	RPT6 overexpression testing
YPFA0601	BY mNeon RPT6 ACT1pr RPT6 plasmid OE	MATa his3∆ ho∆ RPT6 -175 BY rpt6Δ::mNeon RPT6 KanMX; harbors plasmid BFA0264	RPT6 overexpression testing
YPFA0602	BY mNeon RPT6 empty vector plasmid	MATa his3∆ ho∆ RPT6 -175 BY rpt6Δ::mNeon RPT6 KanMX; harbors plasmid BFA0271	RPT6 overexpression testing
YPFA0600	BY RPT6pr RPT6 plasmid OE ODC TFT	MATa his3∆ ho∆ lyp1Δ::KanMX; harbors plasmid BFA0267	RPT6 overexpression testing
YPFA0601	BY RPT6pr RPT6 plasmid OE Thr TFT	MATa his3∆ ho∆ lyp1Δ::KanMX; harbors plasmid BFA0267	RPT6 overexpression testing
YPFA0610	BY ACT1pr RPT6 plasmid OE ODC TFT	MATa his3∆ ho∆ lyp1Δ::KanMX; harbors plasmid BFA0268	RPT6 overexpression testing
YPFA0611	BY ACT1pr RPT6 plasmid OE Thr TFT	MATa his3∆ ho∆ lyp1Δ::KanMX; harbors plasmid BFA0268	RPT6 overexpression testing
YPFA0612	BY empty vector plasmid ODC TFT	MATa his3∆ ho∆ lyp1Δ::KanMX; harbors plasmid BFA0271	RPT6 overexpression testing
YPFA0613	BY empty vector plasmid Thr TFT	MATa his3∆ ho∆ lyp1Δ::KanMX; harbors plasmid BFA0271	RPT6 overexpression testing
