# Supplementary material for: Substrate-specific effects of natural genetic variation on proteasome activity
Source: PLoS Genet. 2023 May 1;19(5):e1010734. doi: 10.1371/journal.pgen.1010734 (PMC10174532; doi:10.1371/journal.pgen.1010734)
Supplement: S5 Table — List of oligonucleotides used in the study. (XLSX) [file pgen.1010734.s005.xlsx]

## Sheet: Sheet1
Oligo Number	Oligo Sequence	Oligo Use
OFA1020	ttgtctataacgataaattttcagttcgagtttatcattatcaatac	cloning Rpn4 and ODC TFTs
OFA0753	accacctcttagccttagcacaagatg	cloning Rpn4 and ODC TFTs
OFA1037	attcctcgcctttagacattttgtttgtttatgtgtgtttattc	cloning Rpn4 and ODC TFTs
OFA1038	cacacataaacaaacaaaatgtctaaaggcgaggaattg	cloning Rpn4 and ODC TFTs
OFA1039	agacaagtttctagaggtgtctccaagggcgaagag	cloning Rpn4 and ODC TFTs
OFA1021	gcaagaggttctgtgaatttcagtatagcgaccagcattc	cloning Rpn4 and ODC TFTs
OFA1034	cacataaacaaacaaaatggcttctactgaattgtc	cloning Rpn4 and ODC TFTs
OFA1035	atcctcttcgcccttggagacagtttgttgtggtgggatag	cloning Rpn4 and ODC TFTs
OFA1036	accacaacaaactgtctccaagggcgaagag	cloning Rpn4 and ODC TFTs
OFA1038	cacacataaacaaacaaaatgtctaaaggcgaggaattg	cloning Rpn4 and ODC TFTs
OFA0223	gtacaccgctacacgtattgaa	colony PCR
OFA0231	atttgggaagacgacgagcc	colony PCR
OFA0230	tctagcagggtccagggatc	colony PCR
OFA0224	ggtcttctggtaattcctgcat	colony PCR
OFA0225	catttactccaggcaggttgc	colony PCR
OFA0232	tcgcctcgacatcatctgc	colony PCR
OFA1206	cccacataagatccaggttcc	colony PCR
OFA0531	gcagggaaaactcacatcgg	Sanger sequencing
OFA0209	tcgtaggtgtctgggtgaac	Sanger sequencing
OFA0491	acatacgatttaggtgacac	Sanger sequencing
OFA0210	cgacatccccgactacttga	Sanger sequencing
OFA0489	ggttatgtgcaggagagaac	Sanger sequencing
OFA0482	ccatcccgctctcctgggcacaagacatggg	Sanger sequencing
OFA1034	cacataaacaaacaaaatggcttctactgaattgtc	cloning Rpn4 and ODC TFTs
OFA0503	caaagacaattcagtagaagccattttgtttgtttatgtgtgtttattc	cloning Rpn4 and ODC TFTs
OFA1198	ggtttctaatactatattgg	RPT6 guide RNA 1
OFA1199	gtattagaaacccacgaaag	RPT6 guide RNA 2
OFA1197	cctttcgtgggtttctaatacgatcatttatctttcactgcgg	cloning RPT6 gRNA 1 / 2 plasmids
OFA1194	cctccacgttgattgtctgcg	cloning RPT6 gRNA 1 / 2 plasmids
OFA1193	gcagacaatcaacgtggagg	cloning RPT6 gRNA 1 / 2 plasmids
OFA1200	cccaatatagtattagaaaccgatcatttatctttcactgcgg	cloning RPT6 gRNA 1 / 2 plasmids
OFA1204	tgtttgaaagagctggcttctg	PCR of RPT6 repair template; colony PCR
OFA1205	ctttcaggaacagtaaaaacagcc	PCR of RPT6 repair template
OFA1207	ggaacctggatcttatgtggg	PCR of RPT6 repair template
OFA1208	tgactcgtgggtttctaatactatattggatgatgttacagcagctgtcattg	PCR of RPT6 repair template
OFA1209	tcatccaatatagtattagaaacccacgagtcaggtatcaaaccatattttgaac	PCR of RPT6 repair template
OFA1376	ggttgggttttttaatatgaaatcatattttg	RPT6 and ALG13 N-terminal mNeon tagging
OFA1377	ggttgggctttttaatatgaaatcatattttg	RPT6 and ALG13 N-terminal mNeon tagging
OFA1378	ctatgatattatacacatacactaagtaacatatacaatgagccaagtgaaacgaatacacagtatagcgaccagcattcac	RPT6 and ALG13 N-terminal mNeon tagging
OFA1379	cccgatcacctttaatttcccg	RPT6 and ALG13 N-terminal mNeon tagging
OFA1380	atgcaattcgtgagtagcgg	RPT6 and ALG13 N-terminal mNeon tagging
OFA1381	tctccttcattacagaaacggc	RPT6 and ALG13 N-terminal mNeon tagging
OFA1382	tggtcgtttgctgtgtttacc	RPT6 and ALG13 N-terminal mNeon tagging
OFA1383	aaaacccaaccgaagaaaaagggaaatagaaaaacaag	RPT6 and ALG13 N-terminal mNeon tagging
OFA1384	aaagcccaaccgaagaaaaagggaaatagaaaaacaag	RPT6 and ALG13 N-terminal mNeon tagging
OFA1385	ttttttggtagttgtcctactttccgttcttttcgtcttttaaaatcttactaacagtatagcgaccagcattcac	RPT6 and ALG13 N-terminal mNeon tagging
OFA1386	tggtcgattcttgatacaacagc	RPT6 and ALG13 N-terminal mNeon tagging
PVA001	cagagcagattgtactgagagtgcaccaccacctgggtccttttcatc	cloning RPT6 overexpression plasmids
PVA002	agctctttcaaacaggtttcttaggacggatcgcttg	cloning RPT6 overexpression plasmids
PVA003	cgtcctaagaaacctgtttgaaagagctggcttctg	cloning RPT6 overexpression plasmids
PVA004	ccctttgagaccattgtcgtgatagtatcccactatac	cloning RPT6 overexpression plasmids
PVA005	atactatcacgacaatggtctcaaagggtgaggaag	cloning RPT6 overexpression plasmids
PVA006	gttacagcagctgttttatacagttcgtccatacccatc	cloning RPT6 overexpression plasmids
PVA007	acgaactgtataaaacagctgctgtaacatcctc	cloning RPT6 overexpression plasmids
PVA008	cataagaaattcgctcacttgaacagcttggcgac	cloning RPT6 overexpression plasmids
PVA009	agctgttcaagtgagcgaatttcttatgatttatgatttttattattaaataag	cloning RPT6 overexpression plasmids
PVA010	cggggatccgtcgacctgcagcgtacgacatgccggtagaggtgtggtc	cloning RPT6 overexpression plasmids
PVA011	atttacttatttagggtttcttaggacggatcgcttg	cloning RPT6 overexpression plasmids
PVA012	cgtcctaagaaaccctaaataagtaaataagacacacg	cloning RPT6 overexpression plasmids
PVA013	ccctttgagaccattgttaattcagtaaattttcgatc	cloning RPT6 overexpression plasmids
PVA014	ttactgaattaacaatggtctcaaagggtgaggaag	cloning RPT6 overexpression plasmids
PVA015	atactatcacgacaggtttcttaggacggatcgcttg	cloning RPT6 overexpression plasmids
PVA016	cgtcctaagaaacctgtcgtgatagtatcccactatac	cloning RPT6 overexpression plasmids
PVA017	ccctttgagaccattgtttgaaagagctggcttc	cloning RPT6 overexpression plasmids
PVA018	agctctttcaaacaatggtctcaaagggtgaggaag	cloning RPT6 overexpression plasmids
PVA019	tcttcaataatacctttatacagttcgtccatacccatc	cloning RPT6 overexpression plasmids
PVA020	acgaactgtataaaggtattattgaagaaaaggctc	cloning RPT6 overexpression plasmids
PVA021	cataagaaattcgcctagctgtatatagtttcaactagc	cloning RPT6 overexpression plasmids
PVA022	ctatatacagctaggcgaatttcttatgatttatgatttttattattaaataag	cloning RPT6 overexpression plasmids
PVA023	acagcagctgtcattgttaattcagtaaattttcgatc	cloning RPT6 overexpression plasmids
PVA024	ttactgaattaacaatgacagctgctgtaacatcctcc	cloning RPT6 overexpression plasmids
PVA025	tcaataatacccattgttaattcagtaaattttcgatcttggg	cloning RPT6 overexpression plasmids
PVA026	ttactgaattaacaatgggtattattgaagaaaaggctc	cloning RPT6 overexpression plasmids
